# Supplementary material for: The ubiquitin hydrolase OTUB1 promotes glioma cell stemness via suppressing ferroptosis through stabilizing SLC7A11 protein
Source: Bioengineered. 2021 Dec 19;12(2):12636–45. doi: 10.1080/21655979.2021.2011633 (PMC8810032; doi:10.1080/21655979.2021.2011633)
Supplement: Supplemental Material [file KBIE_A_2011633_SM2876.zip]

Archive with 2 entries (1 files):
- supplementary/
- supplementary/Supplementary Table 1.doc
